# Supplementary material for: Diversity of Useful Plants in Cabo Verde Islands: A Biogeographic and Conservation Perspective
Source: Plants (Basel). 2022 May 15;11(10):1313. doi: 10.3390/plants11101313 (PMC9144021; doi:10.3390/plants11101313)
Supplement: Supplementary file 1 [file plants-11-01313-s001.zip]

Archive with 1 entries (1 files):
- plants-1711739-supplementary.pdf
